# Supplementary material for: Mannose ameliorates experimental colitis by protecting intestinal barrier integrity
Source: Nat Commun. 2022 Aug 16;13:4804. doi: 10.1038/s41467-022-32505-8 (PMC9381535; doi:10.1038/s41467-022-32505-8)
Supplement: Supplementary file 4 — Source Data [file 41467_2022_32505_MOESM4_ESM.xlsx]

## Sheet: figure1
figure1a				figure1b						figure1c			figure1d						figure1e						figure1f							figure1g
plasma mannose(μM)				plasma mannose(μM)	proCT(ng/ml)	CRP(mg/L)	ESR(mm/h)	Plasma albumin (g/L)		plasma mannose(μM)			Histopathological score						plasma mannose(μM)						Histopathological score							plasma mannose(μM)
HC	UC	CD		124.056	0.279	50	50	43.5		WT	IL-10-/-		0	2	5	7	time(day)		0	2	5	7	time(day)		0	0.005	0.01	0.02	0.03	Dose of DSS		0	0.005	0.01	0.02	0.03	Dose of DSS
106.724	121.056	124.056		103.445	0.065	8	8	35.9		82.8692	144.655		0	1	3	7			36.2778	70.8889	121.833	193.667			0	3	4	5	6			58.3889	94.3728	132.111	143.944	221.333
105.831	117.768	103.445		146	0.178	46	46	26.6		66.4756	152.515		0	2	4	7			48.3889	68.2222	131.278	188.667			0	2	4	5	7			82.1667	83.4272	120.889	155.667	182.833
88.1667	125	146		172.056	0.003	9	9	34.2		79.3623	129.919		0	2	2	7			68.9444	80.8889	126.167	203.722			0	2	2	7	7			74.2778	66.7251	153.278	144.944	173.167
53.1463	95.0958	172.056		141.676	0.038	12	12	38.3		77.5708	113.871		0	0	3	7			45.8889	72.3889	141	181.833			0	2	3	6	7			55.6111	56.9806	127.667	175.667	166.722
48.8039	220.687	141.676		196	0.024	12	12	46.2		64.5158	127.471		0	1	3	7			49.2222	64.2778	123.111	145.056			0	2	3	5	7			59.1111	63.3262	116	153.722	201.556
45.1657	88.1216	196		133.389	0.049	14	14	45.3					0	1	4	6			60.7778	80	147.5	239.5			0	3	4	5	7			46.4444	70.1325	107.5	145.278	230.389
80.0556	93.5	133.389		212.167	0.003	50	50	29.7					0	1	3	6			52	82.1111	112.278	193.944			0	2	3	5	6			62.6667	71.2316	114.288	169.833	161.278
47.3356	66.0568	212.167		123.224	0.012	6	6	34.8					0	0	4	7			42.5	81.5	111.222	228.111			0	2	4	5	7			60.6667	90.2654	130.652	152.889	209.778
35.3331	143.11	123.224		121.056	0.013	7	7	46
34.3423	108.11			117.768	0.031	4	4	23.5
54.7232	63.3423			125	0.094	6	6	33.8
61.3689	94.0911			95.0958	0.014	5	5	43
38.4534	97.4354			220.687	0.009	7	7	43.8
57.3243	88.2132			88.1216	0.062	14	14	43.4
78.8489	153.712			93.5	0.1	14	14	48.9
59.7878	146.841			66.0568	0.049	6	6	47.9
87.1667	244.213			143.11	0.221	8	8	48.8
96.0556	189.821			108.11	0.01	8	8	39.2
88.1109	157.389			63.3423	0.072	6	6	38.7
97.6121	164.612			94.0911	0.083	8	8	42.6
45.6123	130.23			97.4354	0.001	9	9	36.6
62.2231	102.109			88.2132	0.021	38	38	39.9
57.8989	190.389			153.712	0.063	23	23	40.2
111.057	197			146.841	0.236	50	50	36.7
112.833	168.278			244.213	0.21	29	29	19.8
107.341	146.166			189.821	0.025	35	35	33.7
43.6121	197			157.389	0.072	19	19	25.8
32.1211	168.277			164.612	0.198	32	32	34.9
69.5642	146.179			130.23	0.153	5	5	47
70	73.2778			102.109	0.021	6	6	45.2
	212.564			190.389	0.003	8	8	41.5
	175.232			197	0.064	90	90	36.9
	151.544			168.278	0.086	16	16	28.6
	145.435			146.166	0.031	45	45	32.2
				197	0.122	31	31	27.5
				168.277	0.015	22	22	28.3
				146.179	0.061	50	50	27.2
				73.2778	0.208	21	21	28.5
				212.564	0.109	29	29	47.7
				175.232	0.061	9	9	29.6
				151.544	0.403	77	77	52.1
				145.435	0.121	24	24	44.8

## Sheet: figure2
figure2a
body weight(%)
time(days)	Ctrl						glucose						mannose						DSS						DSS+glucose						DSS+mannose
0	100	100	100	100	100	100	100	100	100	100	100	100	100	100	100	100	100	100	100	100	100	100	100	100	100	100	100	100	100	100	100	100	100	100	100	100
1	100.435	97.8903	100.417	101.653	99.1903	98	99.1597	104.898	98.2979	101.613	100.439	101.594	99.5575	100.917	99.5745	98.7552	99.6032	100.444	100.833	99.5763	101.754	99.5935	100.855	100.42	99.5798	99.1266	98.3402	101.277	100.816	100.847	101.271	103.863	109.524	98.69	102.791	99.5745
2	100.87	98.3122	98.75	99.5868	97.9757	98	101.26	101.633	97.4468	99.1936	101.316	100.398	100.885	101.835	101.277	97.0954	97.6191	103.111	99.5833	97.0339	99.1228	97.9675	101.709	98.7395	100.42	98.69	100.83	99.5745	98.7755	100	97.0339	106.009	107.359	100.873	101.861	97.0213
3	99.5652	99.5781	98.75	101.24	100	98.8	96.2185	102.857	101.702	99.5968	102.632	101.992	102.655	100.459	97.4468	95.0207	98.0159	101.778	91.6667	95.7627	97.3684	93.9024	97.4359	95.7983	94.958	96.0699	97.5104	95.3191	96.3265	96.6102	97.8814	100.858	102.165	99.5633	97.2093	94.8936
4	100	97.0464	97.0833	99.5868	97.5708	97.6	100.42	100.816	102.553	102.823	104.386	104.382	103.54	102.294	97.0213	97.5104	96.8254	100.889	88.75	94.4915	94.7368	90.6504	91.0256	92.8571	90.3361	93.8865	92.5311	91.4894	95.5102	91.1017	99.1525	99.5708	100.866	98.2533	95.814	94.8936
5	102.174	99.5781	100.417	101.653	100.81	101.2	99.5798	105.306	106.808	104.032	105.702	102.789	101.327	99.5413	101.702	101.245	101.587	102.667	80.4167	87.2881	85.9649	81.7073	87.1795	90.3361	85.7143	90.8297	86.3071	86.8085	88.1633	86.0169	95.7627	96.1373	97.8355	93.8865	93.4884	91.4894
6	99.5652	97.4684	98.3333	98.7603	97.5708	98.8	104.202	103.265	106.383	102.016	103.509	103.187	100.442	103.211	100.425	100.83	100.397	101.333	77.5	78.3898	79.386	74.3902	79.0598	80.6723	77.3109	80.786	80.9129	77.8723	76.3265	78.3898	92.7966	93.5622	93.0736	89.083	90.6977	88.9362
7	100.435	99.5781	101.25	101.24	100.405	101.2	102.941	100.408	100.851	101.613	102.193	100.797	100	101.835	99.5745	98.7552	98.8095	99.5556	70	72.8814	71.0526	69.9187	70.0855	71.8487	70.1681	75.1092	72.6141	74.4681	68.9796	70.7627	91.1017	87.1245	89.1775	82.5327	85.5814	87.234
figure2b
colon length(cm)
Ctrl	glucose	mannose	DSS	DSS+glucose	DSS+mannose
9.8	9.7	9.5	4.8	4.6	6.2
9.4	9.5	9.7	4.2	4.5	5.7
10.2	9.2	9.2	4.6	4.2	6.5
9.3	9.9	10.3	4.7	4.3	5.6
9.5	10.2	9.6	4.4	4.4	6.3
9.3	9.2	9.7	4.6	4.5	6.8
figure2c
Histopathological score
Ctrl	glucose	mannose	DSS	DSS+glucose	DSS+mannose
0	0	0	7	7	3
0	0	0	7	7	3
0	0	0	7	8	3
0	0	0	7	8	2
0	0	0	6	6	2
0	0	0	8	7	2
figure2d
Serum albumin (mg/ml)
Ctrl	glucose	mannose	DSS	DSS+glucose	DSS+mannose
17.6584	20.4673	21.4357	10.5647	11.2568	18.5647
18.9548	21.2314	22.3647	9.9056	10.9356	16.3754
22.3547	24.3286	19.8647	8.4357	9.6754	19.3465
16.5846	17.5463	18.7659	12.6849	12.3426	20.0473
23.3564	16.5538	17.5648	12.2588	13.3426	17.3452
21.3546	15.8907	20.3425	9.0576	12.3564	15.4876
figure2e
Fecal α1-antitrypsin(μg/g)
Ctrl	glucose	mannose	DSS	DSS+glucose	DSS+mannose
1.1347	1.0538	1.0873	3.4538	3.1458	1.6803
1.2071	1.1456	1.1134	3.2031	3.4287	1.8726
1.0635	1.1128	1.1253	3.1037	3.2452	1.4438
1.2063	1.1064	1.1142	3.5241	3.0428	1.8975
1.0142	1.2175	1.0426	3.2207	3.3146	1.9863
1.2153	1.1306	1.0963	3.1075	3.2075	1.9265
figure2f
Serum FD-4 (μg/ml)
Ctrl	glucose	mannose	DSS	DSS+glucose	DSS+mannose
1.68	3.54	1.34	19.45	24.89	5.87
2.03	0.56	0.48	16.73	19.65	7.42
0.57	0.046	2.17	25.78	20.35	10.04
3.12	2.35	3.71	27.45	30.42	8.89
2.32	2.79	0.084	20.78	28.43	7.65
1.06	1.59	0.68	21.64	21.49	6.32
figure2g
ZO-1 fluorescence (AU)							occludin fluorescence (AU)							claudin-1 fluorescence (AU)
Ctrl	glucose	mannose	DSS	DSS+glucose	DSS+mannose		Ctrl	glucose	mannose	DSS	DSS+glucose	DSS+mannose		Ctrl	glucose	mannose	DSS	DSS+glucose	DSS+mannose
56253	53584	62909	14758	12537	43759		67439	65483	67436	12537	14275	55490		70122	68059	65486	10463	11342	54276
64930	56490	64367	20437	13846	42893		62418	66745	64839	16749	15532	48657		68854	67540	67985	15486	13462	49865
56489	64325	50263	15386	14326	39873		68345	61223	65094	15543	12746	53427		65483	66443	68954	14758	14427	50254
53659	58769	56483	14439	17695	40157		58376	60937	62548	15735	13324	56734		64375	70648	70843	13538	10437	49867
52135	55493	54280	16542	16470	48653		63518	59984	56403	13324	16036	52375		71156	71532	65572	12950	11375	56038
figure2h
Protein/β-actin
	Ctrl			manose			DSS			DSS+mannose
ZO-1/β-actin	1.41841	1.5251	1.47531	1.48156	1.5	1.51245	0.353963	0.264796	0.284184	1.06475	1.14958	1.32353
occludin/β-actin	2.07531	1.99163	1.95062	1.95082	2.04167	2	0.453659	0.403265	0.413673	1.68689	1.74874	1.76555
claudin-1/β-actin	1.43096	1.57088	1.55753	1.56361	1.577	1.58307	0.558049	0.618939	0.623592	1.55738	1.51664	1.57109
claudin-2/β-actin	2.10042	2.10042	2.06584	2.04918	2.09167	2.09129	0.87439	0.77551	0.804082	1.34262	1.46845	1.34958
claudin-4/β-actin	2.10042	2.10042	2.06584	2.04918	2.1	2.09129	0.564634	0.683673	0.623673	1.16885	1.07479	1.11916
figure2i
p-MLC2/MLC2					MLCK/β-actin
Ctrl	mannose	DSS	DSS+mannose		Ctrl	mannose	DSS	DSS+mannose
0.2521	0.261261	1.05172	0.1522		0.315837	0.420833	3.15164	1.45359
0.245794	0.261702	1.03782	0.23		0.579487	0.955645	3.08608	1.46851
0.218182	0.244915	1.08696	0.1843		0.431092	1.11724	2.15763	1.2202

## Sheet: figure3
figure3a
Body weight (%)
time(day)	Ctrl						glucose						mannose						IL-10-/-						IL-10-/-+glucose						IL-10-/-+mannose
0	100	100	100	100	100	100	100	100	100	100	100	100	100	100	100	100	100	100	100	100	100	100	100	100	100	100	100	100	100	100	100	100	100	100	100	100
1	99.2037	100	102.251	101.113	100.893	101.514	101.055	100.086	101.023	103.193	98.6526	101.165	95.6743	102.071	99.8343	98.8115	102.34	97.8472	101.18	99.4607	101.081	98.4307	101.509	101.03	101.48	101.78	98.8	102.85	100.74	98.81	104.8	105.42	101.26	101.85	98.84	100.22
2	101.299	100.354	103.643	97.7734	102.411	100.042	101.671	99.1807	101.492	103.533	101.642	102.287	101.187	105.333	97.5974	101.698	103.046	100.38	103.721	99.2809	100.631	97.4717	99.655	99.39	102.79	100.39	100.97	100.18	100.04	100.5	104.32	104.88	103.5	99.69	100.39	99.21
3	103.856	99.5133	99.6316	99.3638	103.393	99.201	102.419	102.07	102.856	105.151	101.179	104.444	98.2612	104.055	98.8401	99.618	105.386	99.4513	97.4592	94.4719	98.3333	98.197	96.8521	98.36	99.9	97.21	96.46	97.7	97.22	98.64	102.48	102.37	100.74	99.74	99.64	100.62
4	101.844	101.549	103.111	97.7734	103.661	102.187	101.847	104.183	103.325	102.597	102.4	104.314	96.1832	102.512	97.7216	98.3871	99.117	102.068	97.24	96.34	98.51	97.54	98.34	99.04	103.69	99.73	99.46	96.5	94.75	95.54	100	100.79	99.2	99.74	99.02	99.24
5	98.4912	102.611	100.9	96.8986	102.545	99.159	100.792	106.296	102.545	103.746	103.79	105.22	97.3282	106.598	97.6388	101.273	101.325	102.955	96.7514	94.0674	92.9099	93.2764	92.7986	97.99	94.03	98.13	99.35	94.59	92.59	94.35	99.86	98.288	100.56	95.68	97.25	102.02
6	98.1559	103.628	103.111	98.8072	100.312	101.346	102.77	104.312	102.623	104.683	101.937	103.969	98.3461	107.977	100.538	103.438	102.34	103.546	98.23	94.31	96.53	94.75	95.32	96.31	94.56	95.31	96.67	95.71	94.35	96.51	98.07	94.82	101.96	97.79	96.05	99.64
7	99.7066	106.106	99.4679	100.716	103.393	99.5795	100.375	103.908	102.859	103.705	102.126	104.989	100.254	104.363	103.438	103.056	104.989	99.3668	97.8403	93.618	94.1441	92.3636	93.7473	96.87	93.38	95.27	95.41	96.58	94.48	96.35	97.55	94.24	100.88	95.2	100.31	97.64
8	95.9346	103.23	101.76	100.954	106.473	99.3692	102.397	102.787	104.096	103.747	100.99	103.22	97.3282	102.953	94.3662	105.178	97.9249	97.8894	94.19	91.38	92.41	96.28	94.18	97.26	96.38	94.28	95.37	96.59	91.82	92.42	98.29	94.78	100.7	96.84	100.04	96.39
9	95.0126	100.796	100.737	97.0179	103.125	101.892	101.749	103.511	103.991	102.407	101.505	101.337	98.2612	101.895	96.6031	100.509	105.033	103.672	97.9764	94.2697	93.964	95.0044	92.8663	93.91	94.51	93.85	94.68	95.18	93.18	94.48	99.05	100.23	98.36	99.56	102.32	98.56
10	96.228	101.504	102.21	100.636	100.625	103.28	103.201	100.019	102.413	101.851	100.958	101.271	101.187	104.716	97.2833	100.34	100.177	98.9869	93.6116	94.9888	95.6306	94.4813	92.2277	95.88	94.28	96.08	95.12	93.2	94.48	92.04	98.56	99.38	99.58	98.67	98.56	97.56
11	97.1081	99.4248	102.988	98.6084	101.964	99.8738	101.573	101.787	103.01	101.468	100.284	102.134	99.3639	106.391	98.3844	101.655	97.9249	97.8894	87.931	91.9101	92.1622	94.7864	90.9526	94.08	93.02	94.52	95.36	91.02	92.24	92.43	99.68	98.15	97.56	97.52	97.18	98.05
12	99.7066	99.0708	103.725	99.0457	102.411	100.757	101.002	101.355	102.328	102.619	99.4	105.456	100.254	102.468	99.9934	103.183	103.576	99.4513	93.1561	91.0112	93.8288	90.2223	94.2605	92.61	90.21	89.65	91.34	91.52	92.57	94.54	98.35	98.47	99.36	98.01	97.21	96.51
13	96.2699	99.2035	102.743	101.113	104.018	103.028	102.321	103.08	102.882	100.748	102.853	103.303	99.4911	100.793	98.4258	102.886	102.384	100.169	90.0635	86.382	88.5766	86.6146	89.0099	91.11	87.65	88.25	89.64	90.24	91.52	92.36	97.35	97.25	98.21	96.08	96.58	97.1
14	99.6647	100.487	103.643	102.147	103.125	101.346	102.481	102.408	101.386	102.908	102.732	103.501	100.848	98.8541	97.9105	103.353	103.444	100.507	89.16	85.34	87.68	88.21	84.52	90.81	90.24	87.25	88.74	89.35	87.42	88.62	96.34	96.58	96.18	97.98	98.34	96.54
15	99.3533	99.8346	102.346	99.4963	102.462	100.364	102.753	102.868	100.743	103.375	102.885	103.895	98.2545	99.4623	98.3652	100.356	100.578	99.3622	90.23	88.56	89.61	87.34	86.52	88.31	89.26	88.27	87.2	86.29	86.42	88.21	93.27	97.56	96.35	96.37	97.38	94.2
16	100.246	99.2452	102.346	98.3638	101.363	99.2623	103.823	103.094	100.885	103.174	103.627	104.984	99.3572	100.47	99.3212	99.5837	99.4522	101.377	89.3285	92.809	90.3153	89.1456	88.7495	90.44	88.35	87.08	86.34	89.91	88.34	85	97.34	96.18	97.26	92.07	93.52	95.48
17	101.264	100.254	101.634	100.349	100.463	96.2625	102.754	103.396	104.986	103.385	103.684	104.284	100.263	100.625	99.0562	99.4627	99.6582	102.444	90.15	91.25	88.2	89.51	90.24	91.32	85.98	89.34	90.42	88.24	89.64	87.15	92.82	95.36	96.48	94.25	95.36	94.35
18	99.5754	100.644	100.263	99.5732	99.5729	98.4662	103.684	103.39	101.136	103.765	104.438	105.274	101.646	101.625	100.437	98.3585	100.528	100.338	86.2976	90.1573	85.3604	91.1944	90.7288	88.81	87.21	90.35	88.2	87.46	88.35	89.64	94.35	95.62	96.15	93.27	93.68	94.58
19	98.3563	101.864	99.3632	99.4721	99.583	99.5647	103.986	104.654	105.978	104.246	105.43	105.939	100.743	99.7434	101.372	99.2379	100.845	101.374	88.34	89.62	87.46	88.51	86.31	88.75	87.87	88.47	91.84	90.44	86.32	88.67	92.57	93.57	95.48	96.28	93.52	94.05
20	100.254	99.9364	99.6573	100.347	98.5732	100.472	104.347	104.396	102.564	104.789	105.483	106.347	101.735	99.3588	100.632	100.364	99.0583	102.743	87.7495	89.3034	88.1081	87.7942	92.6693	88.2	87.06	87.78	86.93	86.76	90.42	86.95	94.05	95.32	94.13	93.25	91.05	92.34
21	99.3563	98.4356	100.249	100.153	99.9463	100.523	104.343	105.386	106.965	105.144	106.429	106.247	99.4632	98.3462	99.2632	99.4378	100.226	101.332	86.32	87.51	86.37	87.21	86.62	90.12	88.02	86.86	86.06	88.13	82.68	85.64	93.59	94.26	94.08	95.87	96.21	95.37
22	98.3542	99.4642	101.437	99.3473	100.362	99.3262	105.343	102.205	103.386	105.232	106.274	107.353	100.623	99.6262	99.5754	100.365	99.4587	99.5724	84.32	82.16	85.68	88.14	86.37	87.56	83.23	84.12	86.79	85.63	87.95	86.91	92.06	93.14	93.26	94.03	93.26	94.56
23	100.358	100.976	102.163	100.353	99.5743	98.8567	103.385	104.355	105.346	104.284	105.248	105.363	99.5725	100.874	100.863	99.4373	100.365	98.5727	82.31	83.31	84.35	83.22	82.06	83.47	88.48	85.91	84.11	84.79	84.25	87.55	93.97	90.65	95.95	94.58	94.33	91.13
24	99.3279	100.437	100.334	98.5473	100.643	99.5732	104.327	101.346	103.869	104.494	104.013	106.385	101.366	99.8462	100.43	100.253	99.6843	99.3755	83.2577	82.1573	77.2072	82.5196	82.0612	79.99	80.4	82.52	82.62	84.53	81.59	82.31	93.8	94.85	92.86	95.89	94.96	96.22
25	99.3557	101.635	102.632	99.7543	99.5732	101.362	105.356	103.473	102.125	105.355	106.375	106.786	99.7854	98.5622	99.3623	101.529	99.4865	100.263	83.45	82.08	83.16	80.13	84.16	83.27	81.48	81.69	82.75	82.7	84.81	80.9	92.31	95.15	97.19	92.48	96.01	96.62
26	100.245	101.364	99.3632	99.3654	98.4662	100.253	106.548	104.355	103.386	105.285	106.935	107.354	100.323	99.4638	100.632	100.439	100.364	99.4323	83.67	84.03	80.14	83.3	81.02	82.13	80.81	83.04	83.66	84.34	85.31	80.5	93.65	92.94	94.82	95.84	92.61	93.24
27	100.875	102.473	99.5948	100.253	99.5423	99.4627	104.964	103.379	101.603	105.899	103.886	106.85	101.745	100.637	100.734	99.4756	100.574	100.486	80.43	82.45	82.63	81.03	80.24	80.25	81.98	82.69	86.31	78.5	80.08	81.08	91.79	91.36	92.16	92.78	93.12	92.35
28	99.0224	101.563	100.436	100.464	100.373	98.9743	104.154	104.846	102.786	101.855	104.775	107.962	100.678	99.4528	99.5232	99.2557	99.4246	99.5732	79.6	80.3	82.5	77.6	79.4	78.9	78.65	79.03	79.65	80.34	77.52	76.38	90.93	91.2	93.87	91.3	91.94	92.17
figure3b
Colon length
WT			IL-10-/-
water	glucose	mannose	water	glucose	mannose
9.4	8.8	9.1	5.4	5.8	7.8
10.2	9.4	9.3	6.2	6.1	6.9
8.7	8.9	8.6	5.5	5.4	7.5
8.9	9.6	8.4	5.8	5.7	7.6
9.7	10.2	9.6	5.6	5.3	7.3
9.5	9.8	10	5	5.5	6.6
figure3c
Histopathological score
WT			IL-10-/-
water	glucose	mannose	water	glucose	mannose
0	0	0	4	4	2
0	0	0	5	4	3
0	0	0	3	4	3
0	0	0	5	5	2
0	0	0	4	5	2
0	0	0	4	5	2
figure3d
Fecal alpha-1 antitrypsin(μg/g)
WT			IL-10-/-
water	glucose	mannose	water	glucose	mannose
0.9879	1.1054	1.0147	2.4352	2.2418	1.7846
1.1048	1.1247	1.1328	2.5373	2.4316	1.8975
1.1325	1.1528	1.1253	2.3674	2.4142	1.5538
1.1135	1.087	1.2046	2.1429	2.1538	1.3037
1.1058	1.2316	1.1221	2.1998	2.2047	1.7325
1.1328	1.253	1.3054	2.2674	2.1437	1.4403
figure3e
Serum FD-4 (μg/ml)
WT			IL-10-/-
water	glucose	mannose	water	glucose	mannose
1.54	3.21	0.24	16.45	17.46	8.65
1.06	1.57	0.61	14.98	15.35	7.06
0.34	1.67	1.34	18.43	11.53	6.64
2.15	0.87	0.12	12.68	10.79	8.89
1.14	0.4	1.23	16.65	18.95	9.65
0.7	0.31	0.19	17.54	16.75	12.32
figure3f
ZO-1 fluorescence (AU)							occludin fluorescence (AU)							claudin-1 fluorescence (AU)
WT			IL-10-/-				WT			IL-10-/-				WT			IL-10-/-
water	glucose	mannose	water	glucose	mannose		water	glucose	mannose	water	glucose	mannose		water	glucose	mannose	water	glucose	mannose
63097	62376	66598	24539	23068	53098		72463	67450	68705	24683	22145	50365		76034	72314	71436	22165	21045	54385
65763	64392	64763	23547	24573	47652		68956	65836	69935	22176	24537	58759		71120	73265	67305	23425	22135	52143
67803	68530	63597	30254	21674	48853		67359	69035	67483	23584	23087	49032		68946	69985	71328	20675	23108	55302
66430	65387	71294	25476	25099	52439		69046	73492	69543	20985	21064	47735		67695	68047	74376	19685	18659	51240
70034	71246	64836	22415	21657	54437		71254	73026	71326	21316	23645	50245		69045	70547	65376	18473	19985	49764
figure3g
Protein/β-actin
	WT			WT+mannose			IL-10−/−			IL-10−/−+mannose
ZO-1/β-actin	1.5737	1.57425	1.50052	1.48675	1.41113	1.45603	0.545087	0.510387	0.589467	1.48655	1.51967	1.46031
occludin/β-actin	1.60083	1.59487	1.52001	1.54622	1.48169	1.52659	0.556851	0.570197	0.564383	1.50645	1.48634	1.4471
claudin-1/β-actin	1.62796	1.65674	1.63044	1.65855	1.60356	1.59714	0.855186	0.828151	0.844163	1.45336	1.43302	1.38763
claudin-2/β-actin	1.6144	1.67049	1.60445	1.55943	1.51376	1.48169	0.423521	0.386471	0.405198	1.10782	1.15975	1.10922
claudin-4/β-actin	2.31372	2.37309	2.24237	2.28103	2.21423	2.21423	1.07521	0.947899	1.03172	1.63759	1.73927	1.76293
figure3h
p-MLC2/MLC2					MLCK/β-actin
WT	WT+mannose	IL-10−/−	IL-10−/−+mannose		WT	WT+mannose	IL-10−/−	IL-10−/−+mannose
0.0979186	0.0991667	0.983607	0.322785		0.315837	0.420833	3.15164	1.45359
0.0869231	0.105806	1.33797	0.555319		0.579487	0.955645	3.08608	1.46851
0.127143	0.0926207	1.39153	0.629388		0.431092	1.11724	2.15763	1.2202

## Sheet: figure4
figure4a
Mitotracker fluorescence (AU)					MitoSOX fluorescence (AU)
Ctrl	mannose	DSS	DSS+mannose		Ctrl	mannose	DSS	DSS+mannose
6327	5622	2909	5268		2149	1658	5460	3246
5749	6125	2547	4763		1875	1745	5638	2047
6035	5873	3014	4179		1624	1832	5023	2235
5487	6594	2874	5023		2096	1659	4679	2759
6354	5876	2447	4218		1766	2158	4468	2604
JC-1 fluorescence (AU)
	Aggregate					Monomer
Ctrl	5962	4875	4639	5087	5548	571	592	533	528	507
mannose	5369	5649	5017	4673	4987	549	597	630	526	583
DSS	1034	1253	1547	1438	1629	3259	3786	3342	3276	3547
DSS+mannose	4563	4428	4964	5037	4159	698	894	1032	736	783
figure4b
OCR (pmol/min)
Time (minutes)	Ctrl				mannose				DSS				DSS+mannose
0	282.65	241.61	297.14	243.29	296.64	289.51	305.74	291.25	108.65	123.07	117.45	139.82	216.1	180.04	198.43	164.85
9	274.27	232.61	290.97	234.93	308.52	266.86	279.22	269.18	102.33	119.64	104.58	132.89	200.5	161.56	187.49	179.28
18	272.56	229.14	287.67	237.07	284.73	271.31	300.84	269.24	98.29	111.89	118.65	127.56	160.12	198.24	168.42	209.87
27	125.3	103.73	127.14	121.36	145.88	124.31	147.72	141.94	61.66	57.18	73.65	67.34	95.11	83.35	72.23	88.64
36	124.26	139.95	113.31	123.75	144.84	160.53	133.89	144.33	78.93	68.96	73.89	69.79	90.05	99.89	95.52	89.28
45	144.52	126.4	153.31	122.12	175.1	166.98	153.89	162.7	69.24	76.55	79.23	78.32	107.27	95.28	87.98	84.91
54	369.58	348.53	362.74	402.13	428.37	407.32	421.53	460.92	169.9	227.26	189.65	187.53	264.57	297.98	317.93	287.69
63	356.98	369.32	384.92	334.26	425.77	428.18	433.78	403.43	163.36	201.57	179.37	167.59	275.18	249.13	311.54	263.62
72	343.45	324.66	361.41	321.65	412.44	393.25	400.2	390.45	145.48	189.56	165.76	179.89	240.67	237.89	287.65	274.13
81	80.3	68.65	76.87	67.21	83.64	71.99	80.21	70.55	45.9	50.3	53.92	40.2	70.4	66.36	62.89	67.56
90	78.31	69.7	72.79	73.2	81.65	73.04	76.13	76.54	47.3	45.33	48.49	42.3	63.27	69.4	65.19	70.8
99	76.9	72.81	78.32	71.9	80.24	76.15	81.66	75.24	46.9	45.3	46.22	42.8	68.1	73.4	59.72	63.25
Basal respiration (pmol/min)	Ctrl	mannose	DSS	DSS+mannose
	272.56	284.73	98.29	160.12
	229.14	281.31	111.89	198.24
	287.67	300.84	118.65	168.42
	237.07	279.24	127.56	209.87
Maximal respiration (pmol/min)	Ctrl	mannose	DSS	DSS+mannose
	292.68	348.13	123	196.47
	275.72	331.17	181.96	224.58
	284.42	339.87	143.43	258.21
	330.23	285.68	144.73	224.44
ATP production (pmol/min)	Ctrl	mannose	DSS	DSS+mannose
	138.13	121.54	39.41	108.83
	115.21	122.53	46.52	84.76
	143.83	151.85	38.22	110.45
	121.17	128.55	61.5	79.94
figure4c
Protein/β-actin
	Ctrl			mannose			DSS			DSS+mannose
C I-NDUFB8/β-actin	0.411765	0.422331	0.352344	0.344498	0.430098	0.347921	0.18552	0.172278	0.160127	0.344498	0.330098	0.347921
C II-SDHB/β-actin	0.62201	0.65801	0.660188	0.579186	0.679021	0.58991	0.307692	0.280021	0.280021	0.444976	0.498832	0.500001
C III-UQCRC2/β-actin	1.83876	1.98766	1.61098	1.86787	1.70082	1.88234	0.615385	0.6287	0.59772	1.34258	1.24288	1.59782
C IV-MTCO1/β-actin	1.20574	1.11772	0.920027	1.13575	1.12983	1.11992	0.683258	0.673546	0.650808	1.07655	1.08989	0.997833
C V-ATP5A/β-actin	0.961722	0.971996	0.890722	0.927602	0.982231	0.882314	0.475113	0.485672	0.475421	0.827751	0.982187	0.972187
PDH/β-actin	1.31483	1.30547	1.31586	1.48344	1.23468	1.20453	0.460452	0.49176	0.419844	0.890526	0.997105	1.01632
PDHK1/β-actin	0.811483	0.83199	0.821386	0.752941	0.774144	0.807901	1.84615	1.91674	1.75885	1.14335	1.06224	0.967985
figure4d
Protein/β-actin
	Ctrl			rotenone			mannose			mannose+rotenone			DSS			DSS+rotenone			DSS+mannose			DSS+mannose+rotenone
ZO-1/β-actin	1.76296	1.81582	1.79577	1.80759	1.7679	1.84124	1.77759	1.8141	1.7977	1.80732	1.78402	1.85166	0.952632	0.961795	1.00987	0.431535	0.401423	0.466339	1.45633	1.58531	1.56787	0.415789	0.485897	0.502698
occludin/β-actin	1.03704	0.983321	1.01778	0.983122	1.02879	0.993378	1.0166	0.991521	1.02177	0.943089	0.95821	0.983273	0.398948	0.513524	0.457565	0.3961	0.350642	0.296392	0.737959	0.742105	0.758618	0.31417	0.319015	0.303998
claudin-1/β-actin	0.786831	0.807858	0.793708	0.796625	0.814263	0.823777	0.753527	0.773746	0.794206	0.666666	0.706121	0.709537	0.275304	0.288737	0.263266	0.232365	0.174313	0.200495	0.659592	0.661898	0.567057	0.288259	0.320912	0.300219
claudin-2/β-actin	1.01646	0.998691	1.11872	1.03798	1.02927	1.03118	1.02905	1.02783	1.02789	0.995935	1.03697	1.05706	0.461128	0.485521	0.504565	0.331724	0.333791	0.382321	0.715296	0.723476	0.705421	0.303233	0.335421	0.305507
claudin-4/β-actin	0.975309	0.983691	0.892172	1.0211	1.02383	1.03882	1.02075	1.03388	1.00339	1.00406	1.08659	0.986521	0.574488	0.575521	0.576421	0.344172	0.606266	0.382391	0.796929	0.863402	0.822012	0.42469	0.42558	0.422321
figure4e
Protein/β-actin
	Ctrl			Mito-tempo			mannose			mannose+Mito-tempo			DSS			DSS+Mito-tempo			DSS+mannose			DSS+mannose+Mito-tempo
ZO-1/β-actin	ZO-1	1.445	1.557	1.421	1.305	1.414	1.576	1.502	1.473	1.354	1.362	1.452	1.4996	0.1035	0.0957	0.1214	0.354	0.331	0.368	0.285	0.197	0.294	0.342	0.408	0.337
occludin/β-actin	occludin	1.49494	1.388	1.43024	1.49688	1.43749	1.34503	1.49444	1.54364	1.36632	1.49894	1.38187	1.47375	0.0652	0.0789	0.0718	0.552	0.437	0.489	0.347	0.374	0.432	0.492	0.518	0.507
claudin-1/β-actin	claudin-1	1.308	1.467	1.498	1.543	1.429	1.602	1.498	1.476	1.524	1.443	1.553	1.465	0.463	0.447	0.434	1.145	1.025	1.153	0.845	0.831	0.858	1.1773	1.0582	1.0553
claudin-2/β-actin	claudin-2	1.325	1.438	1.448	1.553	1.479	1.363	1.515	1.484	1.397	1.547	1.453	1.45706	0.1413	0.1342	0.1417	0.797959	0.808291	0.756821	0.587	0.537	0.604	0.745	0.7938	0.842
claudin-4/β-actin	claudin-4	1.662	1.605	1.643	1.607	1.745	1.678	1.628	1.719	1.747	1.686	1.705	1.642	0.178	0.2032	0.228	1.256	1.1239	1.35689	0.857	0.843	0.939	1.3224	1.2196	1.2418

## Sheet: figure5
figure5a
Protein/β-actin
	Ctrl			Oubain			mannose			mannose+Oubain			DSS			DSS+Oubain			DSS+mannose			DSS+mannose+Oubain
ZO-1/β-actin	0.977578	1.00879	0.997651	1.02232	0.982166	1.02291	1.02273	0.991123	0.998721	1.01747	1.00783	1.0287	0.507965	0.539842	0.476821	0.262009	0.308787	0.358722	0.875536	0.990821	0.979921	0.253275	0.319921	0.309768
occludin/β-actin	1.07175	1.02879	0.983321	1.00893	1.01778	0.993378	0.882096	0.991521	1.02177	1.12273	0.95821	0.983273	0.616814	0.509148	0.429976	0.462882	0.540281	0.460921	0.905579	0.927631	0.948273	0.49345	0.398769	0.379998
claudin-1/β-actin	1.10762	1.00982	0.992135	1.09821	1.01783	1.02972	1.09091	0.967183	0.992757	1.05677	0.882651	0.986921	0.433628	0.360921	0.329082	0.218341	0.297891	0.250619	0.892704	0.827373	0.908821	0.235808	0.360912	0.350219
claudin-2/β-actin	1.06278	0.998691	1.01872	1.08036	1.02927	1.03118	1.11364	1.02783	1.02789	1.03057	1.03697	1.05706	0.543363	0.660021	0.579065	0.537118	0.508291	0.556821	1.02575	0.897976	0.879921	0.572052	0.509921	0.380007
claudin-4/β-actin	1.0852	0.983691	0.992172	1.02232	1.02383	1.03882	1.06364	1.03388	1.00339	1.0655	1.08659	0.986521	0.378761	0.450021	0.430921	0.376856	0.280766	0.356891	0.835622	0.837902	0.796512	0.321485	0.3258	0.396821
figure5b
OCR(pmol/min)
Time (minutes)	DSS				DSS+Ouabain				DSS+mannose				DSS+mannose+Ouabain
0	88.79	94.56	86.56	102.25	23.28	27.83	41.91	44.42	154.06	168.35	142.06	159.38	42.9	27.42	41.57	34.14
9	89.36	82.12	77.98	95.38	27.87	31.3	27.56	45.59	172.05	154.28	132.59	164.51	24.54	28.96	17.22	45.25
18	74.78	82.54	96.8	110.49	28.36	29.55	33.29	41.72	152.36	140.37	164.08	155.72	18.02	29.21	32.95	21.38
27	28.13	33.67	39.08	41.39	8.19	12.71	9.18	14.87	59.35	42.05	58.89	69.24	10.27	17.79	14.26	10.95
36	29.38	35.84	43.16	28.56	14.48	15.47	15.48	12.76	44.31	58.26	61.08	62.52	17.56	17.53	16.54	19.97
45	36.38	42.58	29.41	27.59	12.93	18.85	22.63	17.69	78.78	60.35	47.56	52.01	59.35	23.13	27.83	22.97
54	135.89	168.24	167.59	158.69	65.84	63.87	66.01	53.37	227.08	241.06	239.24	260.13	52.72	71.33	63.84	61.2
63	129.35	136.89	172.03	150.37	39	57.49	51.26	64.48	230.38	224.57	231.84	249.59	73.62	65.78	69.09	62.31
72	143.58	132.08	157.24	172.38	49.36	63.47	49.91	45.89	222.39	230.54	235.09	241.89	67.21	61.3	67.74	63.72
81	19.36	23.75	22.36	21.62	8.66	12.79	11.63	14.47	21.06	34.23	16.15	29.68	14.5	18.85	17.48	16.73
90	19.92	18.75	21.91	21.72	9.92	11.72	11.96	13.72	24.35	15.39	27.86	26.38	13.03	13.8	17.04	16.83
99	19.32	21.96	19.66	18.27	10.32	11.95	9.63	9.37	32.06	34.15	14.56	19.85	14.48	16.73	14.7	13.7
Basal respiration (pmol/min)
DSS	DSS+Ouabain	DSS+Mannose	DSS+Mannose+Ouabain
88.79	23.28	154.06	42.9
94.56	27.83	168.35	27.42
86.56	41.91	142.06	41.57
102.25	44.42	159.38	34.14
Maximal respiration (pmol/min)
DSS	DSS+Ouabain	DSS+Mannose	DSS+Mannose+Ouabain
116.57	55.52	195.02	38.24
146.28	51.92	206.91	54.6
147.93	56.38	224.68	49.14
140.42	44	240.28	47.5
ATP production (pmol/min)
DSS	DSS+Ouabain	DSS+Mannose	DSS+Mannose+Ouabain
52.41	10.35	75.28	16.45
51.98	8.98	108	4.29
57.15	19.28	94.5	13.74
74.66	26.73	107.37	11.17
figure5c
		whole cells					lysosome					mitochondria
	Mannose (mM/106 cells )
	Whole cells	lysosome	mitochondria
	0.180556	0.148417	0.0464028
	0.161778	0.157264	0.0346667
	0.166833	0.13975	0.0366528
figure5d
		Glucose (mM/106 cells )
		Whole cells	lysosome
		0.1975	0.0175
		0.151042	0.015
		0.153125	0.0141667
figure5e							figure5f									figure5g
Intracellular metabolites (mM/106 cells)							Intracellular mannose involved in the synthesis of glycoproteins or free mannose (mM/106 cells)									Percentage of mannose or molecules derived from mannose (%)			pyruvate	lactate	mannose-6-phosphate	GDP-mannose	glycoprotein with mannose	mannose in lysosomes	mannose in whole cell lysates except lysosomes
	pyruvate	lactate	mannose-6-phosphate	GDP-mannose							glycoprotein with mannose	mannose in lysosomes	mannose in whole cell lysates except lysosomes						2.41172	4.0476	38.6631	9.96899	26.2577	2.52986	0.253594
	0.1627	0.27306	2.6083	0.67253							1.7714	0.17067	0.017108						1.95743	2.83038	38.5464	11.4044	24.1667	2.31642	0.194757
	0.12808	0.1852	2.5222	0.74622							1.5813	0.15157	0.0127435						1.9129	3.66897	30.4645	11.1483	27.7753	2.37103	0.195062
	0.13416	0.25732	2.1366	0.78188							1.948	0.16629	0.0136805
figure5h
	Lyso-Tracker fluorescence (AU)					Acridine orange fluorescence (AU)
	Ctrl	mannose	DSS	DSS+mannose		Ctrl	mannose	DSS	DSS+mannose
	2104	1859	463	1527		1496	1264	326	908
	2216	1992	504	1326		1353	1332	312	985
	1806	2106	564	1437		1442	1405	243	1043
	1945	2234	684	1586		1264	1268	226	865
	2005	1856	523	1554		1305	1564	264	863
figure5i
Lysosome pH
Ctrl	mannose	DSS	DSS+mannose
2.4789	3.0954	6.4389	3.4859
2.3894	2.8417	5.4397	4.0326
2.854	2.5385	6.7329	3.1532
3.2743	2.4475	5.8906	4.2154
3.5219	3.2195	6.2146	3.6592
figure5j
Colocalization of dextran-FITC with LAMP2 (%) with LAMP2 (%)
Ctrl	mannose	DSS	DSS+mannose
93.6	92.1	8.6	82.8
89.5	90.5	9.7	73.7
91.4	88.6	8.8	84.6
86.7	87.9	7.5	78.9
87.4	91.3	10.4	87.3
figure5k
Protein/β-actin
	Ctrl			Baf A1			mannose			mannose+Baf A1			DSS			DSS+Baf A1			DSS+mannose			DSS+mannose+Baf A1
ZO-1/β-actin	0.921488	0.982166	0.997651	1.02232	0.921811	1.02291	1.02273	0.93361	0.998721	1.01747	0.934426	1.0287	0.407965	0.429752	0.476821	0.262009	0.28629	0.358722	0.875536	0.826613	0.979921	0.253275	0.221774	0.309768
occludin/β-actin	1.0124	1.02879	1.01778	1.00893	1.02881	0.993378	1.12273	1.02075	1.02177	0.882096	1.02049	0.983273	0.516814	0.506612	0.529976	0.362882	0.448387	0.400921	0.905579	0.883065	0.948273	0.40345	0.340323	0.379998
claudin-1/β-actin	1.55578	1.51473	1.4882	1.64732	1.53704	1.54458	1.63636	1.56846	1.48914	1.58515	1.52459	1.48038	0.650442	0.657852	0.643623	0.527512	0.544759	0.485928	1.33906	1.28952	1.24323	0.553712	0.561291	0.525328
claudin-2/β-actin	0.983471	0.998691	1.01872	1.08036	0.967078	1.03118	1.11364	0.995851	1.02789	1.03057	0.901639	1.05706	0.543363	0.465289	0.479065	0.337118	0.387097	0.356821	1.02575	0.854839	0.879921	0.572052	0.495968	0.480007
claudin-4/β-actin	0.991736	0.983691	0.992172	1.02232	0.958848	1.03882	1.06364	1.02905	1.00339	1.0655	0.946721	0.986521	0.498761	0.410083	0.470921	0.396856	0.320806	0.276891	0.655622	0.570806	0.716512	0.261485	0.328871	0.316821
figure5l
OCR (pmol/min)
	2%DSS				2%DSS+Baf A1				2%DSS+Man				2%DSS+Man+Baf A1
0	80.04	84.59	98.67	111.18	49.5	63.92	58.3	80.67	176.61	142.8	165.95	147.39	57.29	45.19	55.09	63.76
9	71.63	86.06	74.32	102.35	43.18	60.49	45.43	73.74	168.01	146.12	167.05	141.76	49.95	43.88	52.98	60.57
18	64.71	86.31	90.05	98.48	39.14	52.74	59.5	68.41	128.62	168.75	138.92	178.59	49.69	52.28	49.39	66.88
27	31.08	38.6	35.07	31.76	17.66	13.18	29.65	23.34	66.65	57.82	43.98	58.19	24.61	14.58	12.82	13.79
36	39.32	40.37	41.37	38.89	34.93	24.96	29.89	25.79	61.59	70.37	66.17	52.78	19.61	29.45	25.08	18.84
45	38.62	43.94	48.64	43.78	25.24	32.55	35.23	34.32	78.78	65.79	58.76	57.44	36.83	24.84	17.54	14.47
54	151.32	208.98	161.49	168.85	81.11	138.47	100.86	98.74	227.08	269.49	250.44	267.59	106.97	109.57	119.58	109.69
63	134.48	152.97	146.74	129.96	74.57	112.78	90.58	78.8	239.63	241.61	278.21	246.33	96.77	98.64	97.78	88.21
72	114.86	158.95	135.39	141.37	56.69	100.77	76.97	91.1	203.16	209.45	252.15	236.69	92.26	99.48	89.24	95.72
81	19.36	23.75	22.36	21.62	15.75	20.15	23.77	10.05	41.35	35.86	39.45	40.07	24.7	20.66	17.19	21.86
90	19.92	18.75	21.91	21.72	17.15	15.18	18.34	12.15	35.77	40.58	37.49	41.35	18.39	21.68	19.76	24.58
99	19.32	21.96	19.66	18.27	16.75	15.15	16.07	12.65	40.65	43.97	34.17	35.79	22.45	20.62	17.31	14.21
	Basal respiration (pmol/min)
	DSS	DSS+Ouabain	DSS+Mannose	DSS+Mannose+Ouabain
	80.04	49.5	176.61	57.29
	84.59	63.92	142.8	45.19
	98.67	58.3	165.95	55.09
	111.18	80.67	147.39	63.76
	Maximal respiration (pmol/min)
	DSS	DSS+Ouabain	DSS+Mannose	DSS+Mannose+Ouabain
	132	64.36	186.43	84.52
	187.02	123.32	225.52	88.95
	141.83	84.79	216.27	102.27
	150.58	86.09	231.8	95.48
	ATP production (pmol/min)
	DSS	DSS+Ouabain	DSS+Mannose	DSS+Mannose+Ouabain
	41.42	48.26	97.83	60.05
	40.65	31.37	77.01	53.95
	50.03	23.07	107.19	67.17
	67.4	46.35	89.95	59.02

## Sheet: figure6
figure6a
Protein/β-actin
	Ctrl			manose			DSS			DSS+mannose
pro-cathepsin B/β-actin	0.68254	0.671996	0.690722	0.738095	0.682231	0.782314	2.56788	1.98567	1.97542	1.25063	1.18219	1.27219
cathepsin B/β-actin	0.234127	0.270011	0.210981	0.27381	0.259821	0.187662	0.94568	1.09682	1.02787	0.443038	0.442876	0.497821
figure6b
Cathepsin B fluorescence (AU)
Ctrl	mannose	DSS	DSS+mannose
623	639	2142	874
438	564	2018	795
645	418	1750	732
510	428	2247	594
523	375	1847	538
figure6c
Specific cathepsin B activity (units/ml) (units/ml)
Ctrl	mannose	DSS	DSS+mannose
0.053	0.054	0.491	0.157
0.05	0.052	0.508	0.147
0.057	0.055	0.502	0.151
figure6d
	Ctrl			mannose			DSS			DSS+mannose
pro-cathepsin B/LAMP2	0.2374	0.3625	0.2176	0.2753	0.1987	0.22257	1.6583	1.7892	2.0365	0.4687	0.5217	0.2638
cathepsin B/LAMP2	0.2438	0.1874	0.17275	0.1784	0.1836	0.2047	1.0327	1.2186	1.3214	0.3127	0.2654	0.2864
	Ctrl			mannose			DSS			DSS+mannose
pro-cathepsin B/β-actin	0.01093	0.009473	0.01294	0.007685	0.01372	0.01153	2.9735	2.1537	2.3224	0.7693	0.6483	0.8977
cathepsin B/β-actin	0.01024	0.008732	0.007865	0.008634	0.009274	0.007235	1.5327	1.3287	1.1325	0.5632	0.6328	0.7027
figure6e
	Specific cathepsin B activity (units/g protein)
	lysosome					cytoplasm
Ctrl	0.046	0.052	0.032	0.044	0.039	0.0014	0.0012	0.0009	0.001	0.0009
mannose	0.032	0.045	0.037	0.055	0.061	0.0009	0.0016	0.0018	0.0009	0.0011
DSS	0.243	0.187	0.314	0.309	0.196	0.432	0.393	0.378	0.465	0.386
DSS+mannose	0.102	0.089	0.113	0.079	0.095	0.141	0.075	0.032	0.064	0.044
figure6f
Protein/β-actin
	DSS			DSS+CA-074			DSS+mannose			DSS+mannose+CA-074
ZO-1 /β-actin	0.177578	0.182166	0.12174	0.722321	0.758791	0.787124	0.522727	0.491123	0.58511	0.821747	0.780783	0.835984
occludin/β-actin	0.571749	0.428792	0.486957	1.23893	1.23332	1.18155	1.02273	1.09152	1.06808	1.1721	1.25821	1.2114
claudin-1/β-actin	0.147623	0.123982	0.146522	1.19821	1.21783	1.13434	1.09091	0.967183	1.04255	1.35677	1.28265	1.26385
claudin-2/β-actin	0.56278	0.598691	0.56522	1.28036	1.32927	1.26009	1.11364	1.02783	1.25532	1.33057	1.23697	1.35492
claudin-4/β-actin	0.585202	0.483691	0.473913	1.10232	1.12383	1.02129	1.06364	1.03388	0.944681	1.1655	1.18659	1.1759
figure6h
Mitotracker fluorescence (AU)					MitoSOX fluorescence (AU)
DSS	DSS+ca074	DSS+mannose	DSS+mannose+ca074		DSS	DSS+ca074	DSS+mannose	DSS+mannose+ca074
2136	3653	4218	4342		5548	2538	3032	2196
1876	3154	4563	4638		5217	2453	2432	2436
2564	4084	4806	4764		4629	2318	2264	2579
2768	4217	3894	3548		4483	2260	2357	1974
2347	4336	3657	4658		4836	3126	2063	1895
Aggregate					Monomer
1297	1043	1165	985	1065	3540	3126	3296	3183	3526
3659	3759	3985	4014	3225	1640	1745	1586	1838	1639
4246	4321	5520	3749	3826	963	854	863	742	739
5428	5348	5120	4887	4964	769	825	868	905	836
figure6i
Protein/β-actin
	DSS			DSS+CA-074			DSS+mannose			DSS+mannose+CA-074
PDHK1/β-actin	1.28288	1.24579	1.01818	0.456828	0.561702	0.444915	0.646696	0.557891	0.64228	0.473391	0.45476	0.584286
PDH/β-actin	0.55045	0.41215	0.539091	1.32441	1.2133	1.22542	1.15595	1.12521	1.08696	1.26996	1.14222	1.18929
figure6j
Protein/β-actin
	DSS(PDH+/+)			DSS+mannose(PDH+/+)			DSS(PDH－/－)			DSS+mannose(PDH－/－)
pro-cathepsin B/β-actin	1	0.971996	0.990722	0.502008	0.482231	0.422314	1.02041	0.985672	0.975421	0.441322	0.482187	0.372187
cathepsin B/β-actin	0.41472	0.425337	0.43793	0.149638	0.140303	0.145806	0.476082	0.484283	0.447049	0.165124	0.185153	0.160823
ZO-1/β-actin	0.52875	0.492223	0.476665	0.987952	0.99	0.972211	0.291837	0.326784	0.320091	0.335537	0.31758	0.27394
occludin/β-actin	0.57839	0.49876	0.57826	0.835839	0.853986	0.902211	0.295918	0.31957	0.338266	0.341322	0.37432	0.25467
claudin-1/β-actin	0.936	0.939902	0.962216	1.9759	1.93629	1.83621	0.667347	0.73656	0.71264	0.716735	0.74527	0.65326
claudin-2/β-actin	0.708	0.760028	0.710065	2.15367	2.15645	1.89	0.87665	0.79008	0.79998	0.859504	0.87	0.860302
claudin-4/β-actin	0.74824	0.7264	0.756921	1.21968	1.49002	1.49002	0.614286	0.697814	0.72656	0.640496	0.743563	0.693387
PDH/β-actin	0.82455	0.754656	0.85673	1.42145	1.24762	1.24556	0.13735	0.12745	0.114566	0.10321	0.11354	0.09473
figure6k
Protein/β-actin
	DSS(cathepsin B+/+)			DSS+mannose(cathepsin B+/+)			DSS(cathepsin B－/－)			DSS+mannose(cathepsin B－/－)
ZO-1/β-actin	0.160494	0.171996	0.10722	0.698745	0.682231	0.782314	0.835341	0.985672	0.975421	0.940367	0.982187	0.972187
occludin/β-actin	0.530864	0.487662	0.510981	0.962343	0.959821	0.870011	0.895582	0.896821	0.827869	0.972477	0.942876	0.997821
claudin-1/β-actin	0.409053	0.392223	0.476665	1.04602	0.99	0.972211	0.987952	0.95643	0.920091	1.1422	1.2	0.9722
claudin-2/β-actin	0.517695	0.642299	0.476915	1.00837	0.89999	0.902211	0.955823	0.9	0.890033	1.13762	0.9566	0.99002
claudin-4/β-actin	0.425514	0.439902	0.562216	1.00837	0.990287	0.948702	0.943775	1.0926	0.920099	1.02752	0.90028	0.998789
pro-cathepsin B/β-actin	1.96296	1.96003	1.91006	0.769874	0.888	0.989999	0.153414	0.17786	0.152627	0.106238	0.102768	0.160302
cathepsin B/β-actin	0.63786	0.756723	0.616921	0.230544	0.195876	0.286757	0.045574	0.03645	0.036543	0.036789	0.030776	0.022387

## Sheet: figure7
figure 7b
Body weight(%)
Time(day)	water						glucose						mannose						mesalazine						glucose+mesalazine						mannose+mesalazine
0	100	100	100	100	100	100	100	100	100	100	100	100	100	100	100	100	100	100	100	100	100	100	100	100	100	100	100	100	100	100	100	100	100	100	100	100
1	99.2291	99.3631	100.323	98.8255	99.7947	98.9392	100.976	100.083	101.705	101.232	101.853	99.8229	100.471	99.9098	99.3579	99.4442	98.4497	99.7942	99.0654	99.9105	97.4822	100.122	99.9216	99.6554	100.3	101.165	98.2135	100.938	99.3504	98.5847	98.6613	98.1419	98.7474	99.5072	98.6564	100.992
2	99.8715	99.4825	99.5557	99.6225	99.7126	100.408	104.348	97.071	96.2063	95.729	97.599	94.0213	103.854	103.787	99.9144	100.641	100.291	100.082	98.4707	102.999	99.7063	99.8784	97.8824	99.0046	99.6147	96.7645	96.5577	99.7146	96.9143	99.1913	98.0122	94.3412	96.8685	96.7556	99.145	97.8977
3	94.9036	89.7293	94.7092	92.953	96.5107	94.4104	95.9627	91.4604	94.075	91.8275	92.9233	90.9655	99.2719	96.0775	90.0257	94.2711	91.5628	92.0132	95.0297	90.1074	91.3135	89.3841	87.6471	88.8591	94.863	93.3563	93.5076	94.415	90.7024	95.7541	90.5477	91.4274	92.4843	91.9097	91.4088	91.8683
4	91.9486	83.7182	91.1147	90.3523	91.7488	93.2681	89.7959	87.0049	90.665	87.0226	90.396	85.7396	94.8608	91.3436	91.3527	94.3138	87.8221	90.6134	91.5038	97.9857	95.0483	91.2885	90.6667	90.1991	96.9606	94.4349	88.8017	90.7053	90.0528	90.2143	92.6572	88.598	90.1461	92.3203	96.0505	97.0647
5	89.379	80.2548	85.0565	85.4866	92.9392	91.9625	86.3354	82.7145	85.4646	82.2998	86.4785	85.6953	97.4732	90.8927	95.6336	96.366	92.7265	95.1832	91.1215	98.6124	97.5661	92.7472	96.3137	91.9219	95.6336	96.7645	93.3769	91.1537	92.0422	92.1148	94.4016	96.5372	97.453	99.1376	98.3713	99.2463
6	88.5653	83.7182	87.0759	90.3523	87.6437	91.2689	81.7214	81.9307	84.6547	83.614	83.6142	86.9796	96.531	96.2579	96.9606	99.2304	97.9219	96.9946	94.5624	99.4181	99.2027	95.7861	97.6078	97.0521	96.4897	95.1251	94.4227	92.8659	93.9505	96.5224	100.446	101.267	103.841	103.244	99.5521	101.428
figure 7c
colon length(cm)
water	glucose	mannose	mesalazine	glucose+mesalazine	mannose+mesalazine
5.5	5.4	7.3	7.2	7.1	8.3
5.8	5.2	7.6	6.8	6.9	8.4
4.9	4.9	7.2	7.5	7.6	8
4.6	5.6	7	7	7.9	8.6
5.2	5.7	7.4	6.5	7.8	7.9
5.4	5.3	6.5	7.3	6.5	8.9
figure 7d
Histopathological score
water	glucose	mannose	mesalazine	glucose+mesalazine	mannose+mesalazine
6	6	3	3	3	1
5	5	2	3	3	1
4	5	2	2	2	2
6	5	2	2	1	1
6	6	1	1	2	1
5	4	2	2	2	1
figure 7e
Protein/β-actin
	DSS			DSS+glucose			DSS+mannose			DSS+mesalazine			DSS+glucose+mesalazine			DSS+mannose+mesalazine
ZO-1/β-actin	0.459821	0.344978	0.36442	0.33562	0.366812	0.32574	0.845188	0.863636	0.825472	0.870445	0.874494	0.836442	0.825462	0.84363	0.823456	1.19607	1.18525	1.24357
occludin/β-actin	0.351786	0.397817	0.33654	0.348186	0.296943	0.32557	0.866109	1.00826	0.835673	0.878543	0.8583	0.837454	0.826548	0.875	0.837629	1.02991	1.02869	0.957656
claudin-1/β-actin	0.374107	0.320087	0.3575	0.324473	0.31179	0.36277	0.803766	0.866942	0.84625	0.827126	0.795466	0.807363	0.831646	0.855323	0.83456	1.07692	1.03279	0.943849
claudin-2/β-actin	0.361607	0.346725	0.3254	0.310549	0.342358	0.373354	0.870711	0.866942	0.846534	0.87166	0.819028	0.846725	0.84266	0.832903	0.814647	1.05556	1.02459	0.943465
claudin-4/β-actin	0.324107	0.321397	0.36357	0.352321	0.300699	0.36227	0.833054	0.829752	0.84432	0.829028	0.870445	0.84264	0.823598	0.866935	0.83572	1.03846	1.03279	0.958457
figure 7f
Protein/β-actin
	DSS			DSS+glucose			DSS+mannose			DSS+mesalazine			DSS+glucose+mesalazine			DSS+mannose+mesalazine
pro-cathepsin B/β-actin	1.02857	1.05042	1.14377	1.05603	1.05462	1.02415	0.658921	0.612773	0.63573	0.624268	0.552066	0.583956	0.53563	0.587256	0.53868	0.22184	0.264706	0.21548
cathepsin B/β-actin	0.928571	0.903361	0.89627	0.961207	0.878151	0.83572	0.323651	0.420168	0.41548	0.368201	0.46281	0.325477	0.341667	0.45	0.357435	0.225652	0.252174	0.236755
figure 7g
Protein/β-actin
	DSS			DSS+glucose			DSS+mannose			DSS+mesalazine			DSS+glucose+mesalazine			DSS+mannose+mesalazine
C I-NDUFB8/β-actin	0.212407	0.207729	0.235784	0.162281	0.22381	0.246465	0.583333	0.678571	0.64583	0.636078	0.569298	0.57355	0.601961	0.621277	0.63674	0.941026	1.06965	0.84637
C II-SDHB/β-actin	0.273148	0.289855	0.244277	0.241228	0.247619	0.21364	0.375884	0.428571	0.411254	0.445294	0.372807	0.447356	0.426471	0.408511	0.43522	0.652991	0.60199	0.574597
C III-UQCRC2/β-actin	0.983333	1.10145	0.843643	0.965614	1.12381	0.936545	1.25263	1.23714	1.13645	1.22549	1.29649	1.32636	1.20463	1.17234	1.25637	1.57692	1.65373	1.64744
C IV-MTCO1/β-actin	0.724074	0.676328	0.635894	0.63667	0.62467	0.652574	1.10088	1.125	1.25372	1.23529	1.07895	1.14753	1.20588	1.06809	1.25491	1.47265	1.59393	1.57576
C V-ATP5A/β-actin	0.652778	0.681159	0.63453	0.574561	0.67619	0.59246	0.982456	0.9375	0.935144	0.924345	0.83454	0.893544	0.936543	0.923546	0.93253	1.45299	1.21891	1.36365

## Sheet: supplementary  figure 2
s2a
Body weight(%)
Time(day)	DSS						DSS+Mannose(5mg/kg/d)						DSS+Mannose(50mg/kg/d)						DSS+Mannose(500mg/kg/d)						DSS+Mannose(5g/kg/d)
0	100	100	100	100	100	100	100	100	100	100	100	100	100	100	100	100	100	100	100	100	100	100	100	100	100	100	100	100	100	100
1	100.355	101.094	102.283	97.8372	97.5981	103.118	101.31	102.011	102.231	94.0224	101.433	98.2173	100	97.6744	101.208	99.4711	101.055	105.594	99.5681	102.38	99.121	98.676	99.146	97.8295	99.3772	101.852	101.563	95.1101	96.389	105.365
2	94.633	98.7034	107.273	97.6406	95.9167	96.6062	101.901	100.821	99.2172	94.0224	98.1573	106.468	99.8424	100	101.639	100.308	101.435	96.3659	92.4225	101.6	105.191	100.584	98.3733	94.4574	96.8859	97.9012	100.206	94.4755	95.6914	109.323
3	89.3844	94.6921	101.522	93.8262	94.1153	92.4231	95.3105	100.082	98.317	93.8681	94.5946	104.602	99.409	98.3561	102.416	101.102	102.195	96.2025	96.3094	96.3069	101.465	97.8583	96.1773	92.5969	94.745	105.473	99.7121	93.841	97.9073	103.694
4	87.3717	91.41	91.5433	91.1915	91.5532	88.161	91.973	92.737	95.225	90.8214	91.3595	101.327	96.3751	96.3111	97.843	97.7082	96.6231	97.5909	96.859	101.354	104.102	96.729	96.2586	91.6667	94.784	103.621	104.278	94.5129	99.0973	102.155
5	83.7806	86.6288	89.0486	89.1467	84.988	85.517	88.8044	88.5515	89.7847	83.6097	82.5962	94.1128	86.0126	89.9759	90.2934	90.4363	92.8662	91.0576	95.8382	95.8145	99.2465	94.1199	91.4193	89.4186	92.9934	101.564	101.933	92.0119	95.5683	97.7573
6	80.1894	80.3079	78.8584	80.928	80.6645	78.4136	86.2695	83.176	82.3092	80.2545	81.5725	85.3648	87.1158	84.3625	87.7912	87.8361	88.4339	85.9535	91.0483	94.4604	96.2327	90.6542	86.9052	92.2093	88.2445	93.2922	93.2949	88.6898	93.8039	94.8109
7	71.1523	69.2058	74.63	71.2544	72.2978	72.3757	78.6227	76.1592	75.6947	75.2025	74.4472	75.5804	82.1119	79.2703	81.4927	83.8696	83.4529	80.3185	85.5124	85.6791	84.9728	84.3068	85.8072	87.7519	87.427	91.1934	91.2382	86.4875	91.2187	89.9296
s2b
colon length(cm)
Ctrl	mannose(5 μg/g/d)	mannose(50 μg/g/d)	mannose(500 μg/g/d)	mannose(5000 μg/g/d)	DSS	DSS+mannose(5 μg/g/d)	DSS+mannose(50 μg/g/d)	DSS+mannose(500 μg/g/d)	DSS+mannose(5000 μg/g/d)
9.5	9.4	9.5	9.5	9.6	4.8	4.8	5.2	5.4	6.2
9.4	9.3	9.6	9.6	9.5	4.4	4.7	5.1	5.1	5.8
9.4	9.5	9.3	9.4	9.8	4.2	5.2	5.3	5.7	6.5
9.6	9.6	9.6	9.7	9.7	4.3	5.3	4.7	6	5.6
9.5	9.8	9.5	9.5	9.6	4.5	4.6	4.9	6.1	6.2
9.8	9.7	9.3	9.4	9.6	4	4.6	5	5.6	6.8
s2c
Histopathological score
DSS	DSS+mannose(5 μg/g/d)	DSS+mannose(50 μg/g/d)	DSS+mannose(500 μg/g/d)	DSS+mannose(5000 μg/g/d)
7	6	5	4	3
7	6	6	5	3
6	7	5	4	4
7	5	4	5	3
6	6	5	5	3
7	6	5	3	3
s2d
Serum FD-4 (μg/ml)
DSS	DSS+mannose(5 μg/g/d)	DSS+mannose(50 μg/g/d)	DSS+mannose(500 μg/g/d)	DSS+mannose(5000 μg/g/d)
19.75	16.23	12.08	8.24	4.35
16.63	14.51	13.65	6.57	5.47
15.58	18.64	15.22	7.21	5.31
18.81	17.67	12.47	8.56	4.62
17.42	16.52	13.52	9.35	3.05
17.39	14.86	14.45	8.17	4.52

## Sheet: supplementary  figure 3
s3a (Body weight (%))
		Ctrl						mannose						DSS						DSS+mannose
	0	100	100	100	100	100	100	100	100	100	100	100	100	100	100	100	100	100	100	100	100	100	100	100	100
	1	98.97	99.06	102.34	101.25	101.53	99.42	100.53	99.87	98.98	99.06	99.43	101.43	101.35	102.53	99.07	99.58	100.58	101.48	99.09	100.47	102.32	99.89	101.21	99.58
	2	100.46	101.35	98.75	99.43	98.76	97.69	101.35	99.87	102.27	98.58	98.89	99.95	98.74	99.61	99.05	100.45	101.49	100.39	98.76	99.87	102.42	101.53	102.56	100.24
	3	101.56	102.43	98.05	99.26	98.53	99.56	98.85	99.94	101.28	102.37	100.06	101.31	99.19	101.16	100.67	98.12	97.54	97.94	98.56	99.75	101.58	99.75	98.23	93.57
	4	100.85	101.14	102.43	98.54	99.08	99.75	99.98	102.34	101.53	100.43	98.79	99.07	93.67	94.27	96.08	95.39	98.22	97.19	99.24	98.78	97.64	97.04	96.74	93.65
	5	101.53	102.27	98.74	99.32	99.86	98.54	98.89	99.48	100.36	101.58	102.14	101.53	94.12	87.29	89.22	88.39	90.09	92.44	95.74	96.59	97.53	94.65	93.28	92.05
	6	98.07	99.46	100.43	101.23	102.31	99.76	99.75	98.69	100.59	101.54	102.64	101.63	86.39	83.11	82.64	87.32	81.85	83.53	93.15	94.14	90.09	94.04	94.83	89.98
	7	101.25	100.45	99.87	98.79	100.34	101.35	100.59	101.43	102.64	100.68	98.79	99.65	75.09	78.16	76.01	82.77	75.18	77.67	90.83	84.99	91.71	86.87	87.67	90.89
s3b(Colon length (cm))
Ctrl	mannose	DSS	DSS+mannose
9.7	9.6	6.9	8.5
9.5	9.8	6.5	8.1
10.1	9.3	6.7	8.4
9.3	10.1	6.9	7.7
9.6	9.7	6.9	8.5
9.2	9.6	6.8	8.9
s3c( Histopathological score)
Ctrl	mannose	DSS	DSS+mannose
0	0	5	1
0	0	4	2
0	0	4	1
0	0	5	1
0	0	5	1
0	0	4	2
s3d(Serum FD-4 (μg/ml))
Ctrl	mannose	DSS	DSS+mannose
1.68	1.34	12.45	5.87
2.03	0.48	9.73	7.42
0.57	2.17	9.78	4.04
3.12	3.71	12.45	6.89
2.32	0.084	11.78	7.65
1.06	0.68	13.64	6.32
s3e(Serum albumin (mg/ml))
Ctrl	mannose	DSS	DSS+mannose
18.37	22.31	16.87	16.64
18.05	21.54	13.97	18.85
23.15	20.63	12.35	19.35
17.24	17.69	13.43	15.43
22.31	17.24	15.49	17.42
21.46	18.97	14.35	16.63
s3f(Fecal alpha-1 antitrypsin(μg/g))
Ctrl	mannose	DSS	DSS+mannose
1.3127	1.213	2.1431	1.4319
1.2856	1.1964	2.5328	1.2548
1.1796	1.3314	2.0876	1.4273
1.1883	1.1035	2.6429	1.4872
1.2314	1.3274	1.7629	1.6867
1.2256	1.5421	2.1439	1.7541

## Sheet: supplementary  figure 4
s4a
Protein/β-actin
	Ctrl			glucose			DSS			DSS+glucose
ZO-1/β-actin	1.864	1.91429	1.9177	1.9359	1.94894	1.90283	0.832636	0.742972	0.743902	0.864754	0.746888	0.572581
occludin/β-actin	1.996	1.80408	1.80412	1.92991	1.78553	1.98785	0.711297	0.626506	0.577236	0.704918	0.614108	0.665323
claudin-1/β-actin	2.456	2.02857	2.03704	2.07265	2.06689	1.94332	0.658159	0.739518	0.722764	0.65082	0.634674	0.714032
claudin-2/β-actin	1.94408	2.02041	2.00412	2.03419	2.02553	1.97166	0.523013	0.493976	0.581301	0.561475	0.609959	0.592742
claudin-4/β-actin	2.00866	2.02449	2.03704	2.06838	2.06888	2.01215	0.557322	0.431325	0.464228	0.495082	0.542324	0.429839
s4b
p-MLC2/MLC2
Ctrl	manose	DSS	DSS+mannose
0.635345	0.673663	1.32893	1.28755
0.575424	0.580531	1.22459	1.13347
0.614516	0.532636	1.00826	1.1084
MLCK/β-actin
Ctrl	manose	DSS	DSS+mannose
0.458333	0.609053	1.3124	1.24149
0.54661	0.752212	1.23279	1.25439
0.685484	0.497908	1.02893	1.12941
s4c
Protein/β-actin
	WT			WT+glucose			IL-10−/−			IL-10−/−+glucose
ZO-1/β-actin	1.296	1.37143	1.37654	1.40385	1.4234	1.35425	0.632636	0.642972	0.643902	0.597131	0.60332	0.558871
occludin/β-actin	1.494	1.50612	1.50617	1.54487	1.5383	1.48178	0.711297	0.626506	0.577236	0.657377	0.721162	0.497984
claudin-1/β-actin	2	2.05714	2.07407	2.1453	2.14468	1.88664	0.958159	0.879518	0.922764	0.901639	0.854746	0.958065
claudin-2/β-actin	1.5104	1.63265	1.60658	1.6547	1.64085	1.55466	0.523013	0.493976	0.581301	0.498361	0.475934	0.548387
claudin-4/β-actin	1.89704	1.86822	1.92089	1.97564	1.8975	2.05587	0.757322	0.831325	0.764228	0.793525	0.694149	0.854556
s4d
p-MLC2/MLC2
WT	WT+glucose	IL-10−/−	IL-10−/−+glucose
0.365041	0.296721	0.937942	1.03814
0.446825	0.284211	0.925885	0.962343
0.282008	0.318033	0.965918	0.987903
MLCK/β-actin
WT	WT+glucose	IL-10−/−	IL-10−/−+glucose
0.304065	0.290984	0.942387	0.970339
0.309524	0.281377	0.967078	0.853556
0.340586	0.323443	0.991837	0.891129

[truncated: 11 more sheets: supplementary  figure 5, supplementary  figure 6, supplementary  figure 7, supplementary  figure 8, supplementary  figure 9, supplementary  figure 10, supplementary  figure 11, supplementary  figure 12, supplementary  figure 13, supplementary  figure 14, supplementary  figure 15]
